# Supplementary material for: Construction of the influenza A virus infection-induced cell-specific inflammatory regulatory network based on mutual information and optimization
Source: BMC Syst Biol. 2013 Oct 20;7:105. doi: 10.1186/1752-0509-7-105 (PMC4016583; doi:10.1186/1752-0509-7-105)
Supplement: Additional file 2 — This file includes the full name of each protein in the initial IRN. [file 1752-0509-7-105-S2.xls]

## Sheet: Sheet1
Species	Name
IAV	influenza A virus
COX-2	prostaglandin-endoperoxide synthase 2 (prostaglandin G/H synthase and cyclooxygenase)
IL29	Interleukin29(interferon, lambda 1)
IL27	interleukin 27
IL32	interleukin 32
IL1b	interleukin 1, beta
IFN-alpha	interferon, alpha(complex)
IFN-beta	interferon, beta 1, fibroblast(complex)
IFN-gamma	interferon, gamma(complex)
IL7	interleukin 7
IL12B	interleukin 12B
IL15RA	interleukin 15 receptor, alpha
IFNb1	interferon, beta 1, fibroblast
NOS2	nitric oxide synthase 2, inducible
TLR3	toll-like receptor 3
LTA	lymphotoxin alpha (TNF superfamily, member 1)
NGF	nerve growth factor
TNFSF10	tumor necrosis factor (ligand) superfamily, member 10
SAA1	serum amyloid A1
FADD	Fas (TNFRSF6)-associated via death domain
CCL22	chemokine (C-C motif) ligand 22
IL10	interleukin 10
CCL16	Chemokine ligand 16
CD27	CD27 molecule
CD40	CD40 molecule, TNF receptor superfamily member 5
TNFSF13B	tumor necrosis factor (ligand) superfamily, member 13b
HRG	histidine-rich glycoprotein
TNF	tumor necrosis factor
TNFSF14	tumor necrosis factor (ligand) superfamily, member 14
TNFSF12	tumor necrosis factor (ligand) superfamily, member 12
CXCR3	chemokine(C-X-C motif)receptor 3
CXCR4	chemokine(C-X-C motif)receptor 4
CXCR5	chemokine(C-X-C motif)receptor 5
CXCL10	chemokine(C-X-C motif) ligand 10
CCL2	chemokine (C-C motif) ligand 2
CCL5	chemokine (C-C motif) ligand 5
CD14	CD14 molecule
MMP19	matrix metallopeptidase 19
IL6	interleukin 6 (interferon, beta 2)
IL16	interleukin 16
IL25	interleukin 25
IL18BP	interleukin 18 binding protein
IL22	interleukin 22
IL22RA1	interleukin 22 receptor, alpha 1
IL22RA2	interleukin 22 receptor, alpha 2
IL12B	interleukin 12B
P38MAPK	mitogen-activated protein kinase 14
NFκB	nuclear factor of kappa light polypeptide gene enhancer in B-cells(complex)
MHC ClassⅡ	MHC ClassⅡ
STAT	signal transducer and activator of transcription, 91kDa(complex)
JAK	Janus kinase (a protein tyrosine kinase, leukocyte)(complex)
