# Supplementary material for: Construction of the influenza A virus infection-induced cell-specific inflammatory regulatory network based on mutual information and optimization
Source: BMC Syst Biol. 2013 Oct 20;7:105. doi: 10.1186/1752-0509-7-105 (PMC4016583; doi:10.1186/1752-0509-7-105)
Supplement: Additional file 7 — This file includes all significantly enriched BP terms by using DAVID and NOA. [file 1752-0509-7-105-S7.xls]

## Sheet: Annotations by DAVID
Functional enrichment analysis by DAVID
Biological Processes
GO Term (Biological processes)	Count	FDR
GO:0006952~defense response	24	7.01389e-20
GO:0006954~inflammatory response	18	9.38051e-16
GO:0009617~response to bacterium	15	2.52801e-14
GO:0006955~immune response	21	2.64833e-14
GO:0009611~response to wounding	18	3.56382e-12
GO:0006935~chemotaxis	12	2.34746e-10
GO:0042330~taxis	12	2.34746e-10
GO:0002684~positive regulation of immune system process	13	6.23901e-10
GO:0051240~positive regulation of multicellular organismal process	13	8.39051e-10
GO:0001817~regulation of cytokine production	12	9.17943e-10
GO:0002237~response to molecule of bacterial origin	10	1.09267e-09
GO:0007626~locomotory behavior	13	3.31611e-09
GO:0051249~regulation of lymphocyte activation	11	4.21341e-09
GO:0002697~regulation of immune effector process	10	4.83446e-09
GO:0002694~regulation of leukocyte activation	11	1.33277e-08
GO:0050865~regulation of cell activation	11	2.25795e-08
GO:0032496~response to lipopolysaccharide	9	2.53111e-08
GO:0010627~regulation of protein kinase cascade	12	2.98684e-08
GO:0042127~regulation of cell proliferation	17	3.40341e-08
GO:0001819~positive regulation of cytokine production	9	9.11057e-08
GO:0007610~behavior	14	1.04588e-07
GO:0002822~regulation of adaptive immune response based on somatic recombination of immune receptors built from immunoglobulin superfamily domains	8	1.22151e-07
GO:0006928~cell motion	14	1.22497e-07
GO:0002819~regulation of adaptive immune response	8	1.39347e-07
GO:0050900~leukocyte migration	8	1.58568e-07
GO:0051251~positive regulation of lymphocyte activation	9	1.67751e-07
GO:0002696~positive regulation of leukocyte activation	9	3.4448e-07
GO:0009615~response to virus	9	4.31635e-07
GO:0048584~positive regulation of response to stimulus	11	4.33726e-07
GO:0010740~positive regulation of protein kinase cascade	10	4.61347e-07
GO:0050867~positive regulation of cell activation	9	4.99856e-07
GO:0010647~positive regulation of cell communication	12	5.92377e-07
GO:0042981~regulation of apoptosis	16	6.10029e-07
GO:0030595~leukocyte chemotaxis	7	6.72417e-07
GO:0043067~regulation of programmed cell death	16	7.00383e-07
GO:0010941~regulation of cell death	16	7.37331e-07
GO:0060326~cell chemotaxis	7	9.40206e-07
GO:0051384~response to glucocorticoid stimulus	8	1.52516e-06
GO:0016477~cell migration	11	1.9947e-06
GO:0050670~regulation of lymphocyte proliferation	8	2.37519e-06
GO:0032944~regulation of mononuclear cell proliferation	8	2.58641e-06
GO:0070663~regulation of leukocyte proliferation	8	2.58641e-06
GO:0031960~response to corticosteroid stimulus	8	2.81341e-06
GO:0050864~regulation of B cell activation	7	5.07643e-06
GO:0051674~localization of cell	11	5.57807e-06
GO:0048870~cell motility	11	5.57807e-06
GO:0008284~positive regulation of cell proliferation	12	6.67224e-06
GO:0002637~regulation of immunoglobulin production	6	8.73384e-06
GO:0043065~positive regulation of apoptosis	12	9.90875e-06
GO:0043068~positive regulation of programmed cell death	12	1.06525e-05
GO:0010942~positive regulation of cell death	12	1.11757e-05
GO:0045073~regulation of chemokine biosynthetic process	5	1.25075e-05
GO:0060341~regulation of cellular localization	10	1.5121e-05
GO:0010604~positive regulation of macromolecule metabolic process	15	1.6067e-05
GO:0042129~regulation of T cell proliferation	7	1.69805e-05
GO:0042742~defense response to bacterium	8	1.96597e-05
GO:0010033~response to organic substance	14	2.00176e-05
GO:0051223~regulation of protein transport	8	2.22479e-05
GO:0042509~regulation of tyrosine phosphorylation of STAT protein	6	2.23519e-05
GO:0050863~regulation of T cell activation	8	2.66695e-05
GO:0051222~positive regulation of protein transport	7	2.73128e-05
GO:0050871~positive regulation of B cell activation	6	3.11063e-05
GO:0070201~regulation of establishment of protein localization	8	3.37072e-05
GO:0051094~positive regulation of developmental process	10	4.07396e-05
GO:0046425~regulation of JAK-STAT cascade	6	4.91366e-05
GO:0032675~regulation of interleukin-6 production	6	4.91366e-05
GO:0042035~regulation of cytokine biosynthetic process	7	5.00509e-05
GO:0051046~regulation of secretion	9	5.74838e-05
GO:0009967~positive regulation of signal transduction	10	6.79756e-05
GO:0032642~regulation of chemokine production	5	8.05559e-05
GO:0032880~regulation of protein localization	8	8.38569e-05
GO:0002700~regulation of production of molecular mediator of immune response	6	9.67756e-05
GO:0006915~apoptosis	12	0.000312116
GO:0012501~programmed cell death	12	0.000362422
GO:0001932~regulation of protein amino acid phosphorylation	8	0.000395141
GO:0002706~regulation of lymphocyte mediated immunity	6	0.000398688
GO:0050671~positive regulation of lymphocyte proliferation	6	0.000437746
GO:0007243~protein kinase cascade	10	0.000469217
GO:0070665~positive regulation of leukocyte proliferation	6	0.000479773
GO:0032946~positive regulation of mononuclear cell proliferation	6	0.000479773
GO:0050708~regulation of protein secretion	6	0.000573391
GO:0002703~regulation of leukocyte mediated immunity	6	0.000740333
GO:0048545~response to steroid hormone stimulus	8	0.00080135
GO:0001775~cell activation	9	0.000854552
GO:0045080~positive regulation of chemokine biosynthetic process	4	0.000884506
GO:0060558~regulation of calcidiol 1-monooxygenase activity	4	0.000884506
GO:0050730~regulation of peptidyl-tyrosine phosphorylation	6	0.00128051
GO:0006916~anti-apoptosis	8	0.00128819
GO:0008219~cell death	12	0.00183414
GO:0016265~death	12	0.00196376
Note: These most significant results from DAVID are given (FDR<0.002).

## Sheet: Annotations by NOA
Functional enrichment analysis by NOA
Biological Processes
GO: term	p-value	corrected p-value	Term name
GO:0050896	0	0	response to stimulus
GO:0008150	0	0	biological_process
GO:0030888	1.8e-10	1.2e-07	regulation of B cell proliferation
GO:0006950	2.9e-10	2.1e-07	response to stress
GO:0002376	1.5e-09	1.1e-06	immune system process
GO:0065007	3.8e-09	2.7e-06	biological regulation
GO:0050789	1.1e-08	8e-06	regulation of biological process
GO:0050793	1e-07	7.4e-05	regulation of developmental process
GO:0006954	1e-07	7.4e-05	inflammatory response
GO:0009611	1e-07	7.4e-05	response to wounding
GO:0048522	1.2e-07	8.9e-05	positive regulation of cellular process
GO:0030890	1.3e-07	9.5e-05	positive regulation of B cell proliferation
GO:0050794	1.4e-07	0.0001	regulation of cellular process
GO:0051239	3.4e-07	0.00024	regulation of multicellular organismal process
GO:0022603	3.9e-07	0.00028	regulation of anatomical structure morphogenesis
GO:0050864	3.9e-07	0.00028	regulation of B cell activation
GO:0048518	6.3e-07	0.00045	positive regulation of biological process
GO:0001817	6.3e-07	0.00045	regulation of cytokine production
GO:0009987	7e-07	0.0005	cellular process
GO:0002819	1.1e-06	0.00079	regulation of adaptive immune response
GO:0002822	1.1e-06	0.00079	regulation of adaptive immune response based on somatic recombination of immune receptors built from immunoglobulin superfamily domains
GO:0048583	1.3e-06	0.00099	regulation of response to stimulus
GO:0031960	7.2e-06	0.0052	response to corticosteroid stimulus
GO:0048545	7.2e-06	0.0052	response to steroid hormone stimulus
GO:0051384	7.2e-06	0.0052	response to glucocorticoid stimulus
GO:0032879	7.4e-06	0.0053	regulation of localization
GO:0051049	1.4e-05	0.01	regulation of transport
GO:0006952	1.5e-05	0.011	defense response
GO:0009719	1.5e-05	0.0114	response to endogenous stimulus
GO:0009725	1.5e-05	0.0114	response to hormone stimulus
GO:0000018	2.2e-05	0.0158	regulation of DNA recombination
GO:0002712	2.2e-05	0.0158	regulation of B cell mediated immunity
GO:0002889	2.2e-05	0.0158	regulation of immunoglobulin mediated immune response
GO:0032943	2.2e-05	0.0158	mononuclear cell proliferation
GO:0042100	2.2e-05	0.0158	B cell proliferation
GO:0042113	2.2e-05	0.0158	B cell activation
GO:0045191	2.2e-05	0.0158	regulation of isotype switching
GO:0046651	2.2e-05	0.0158	lymphocyte proliferation
GO:0051052	2.2e-05	0.0158	regulation of DNA metabolic process
GO:0070661	2.2e-05	0.0158	leukocyte proliferation
GO:0009605	3.5e-05	0.025	response to external stimulus
GO:0006955	4.6e-05	0.0331	immune response
GO:0008284	5e-05	0.0364	positive regulation of cell proliferation
GO:0002637	5.6e-05	0.0405	regulation of immunoglobulin production
GO:0002700	5.6e-05	0.0405	regulation of production of molecular mediator of immune response
GO:0050871	5.6e-05	0.0405	positive regulation of B cell activation
GO:0009893	6.5e-05	0.0465	positive regulation of metabolic process
Note: These most significant results from NOA are given (corrected p-value<0.05).
